# Supplementary material for: Control of basal autophagy rate by vacuolar peduncle
Source: PLoS One. 2019 Feb 8;14(2):e0209759. doi: 10.1371/journal.pone.0209759 (PMC6368412; doi:10.1371/journal.pone.0209759)
Supplement: S2 File — (ZIP) [file pone.0209759.s011.zip]

Archive with 2 entries (2 files):
- Rab5cloneD16antiMycSta2he (middle).lsm
- Rab5cloneD16antiMycSta2he (surface).lsm
